# Supplementary material for: Benefit of Uracil–Tegafur Used as a Postoperative Adjuvant Chemotherapy for Stage IIA Colon Cancer
Source: Medicina (Kaunas). 2022 Dec 20;59(1):10. doi: 10.3390/medicina59010010 (PMC9864689; doi:10.3390/medicina59010010)
Supplement: Supplementary file 1 [file medicina-59-00010-s001.zip]

Archive with 1 entries (1 files):
- medicina-2054139-supplementary.pdf
